# Supplementary material for: 1024-pixel image matrix for chest CT – Impact on image quality of bronchial structures in phantoms and patients
Source: PLoS One. 2020 Jun 16;15(6):e0234644. doi: 10.1371/journal.pone.0234644 (PMC7297335; doi:10.1371/journal.pone.0234644)
Supplement: S1 File — (CSV) [file pone.0234644.s001.csv]

f_512	nNPSdiag_512	f_1024	nNPSdiag_1024	f_768	nNPSdiag_768
0	1.84835515973328e-26	0	7.37078421740032e-25	0	2.64300827369808e-25
0.015748031496063	0.0298392873478131	0.015748031496063	0.0265866931206277	0.015748031496063	0.0291785109545695
0.031496062992126	0.0610277416389883	0.031496062992126	0.0432253941358372	0.031496062992126	0.0494234836207202
0.047244094488189	0.061156931327131	0.047244094488189	0.0475658109782195	0.047244094488189	0.0514098925362021
0.062992125984252	0.0563351961652927	0.062992125984252	0.0518576400053309	0.062992125984252	0.0516563166256258
0.078740157480315	0.0712302797940633	0.078740157480315	0.0607448449046481	0.078740157480315	0.0619576404908545
0.094488188976378	0.0862512918465486	0.094488188976378	0.0772252453066274	0.094488188976378	0.0856785888279652
0.110236220472441	0.0967119239290456	0.110236220472441	0.0920556759741292	0.110236220472441	0.0912594722503295
0.125984251968504	0.100779717517412	0.125984251968504	0.0992102066634033	0.125984251968504	0.107651193696996
0.141732283464567	0.130439287799369	0.141732283464567	0.12162703205147	0.141732283464567	0.128638744030683
0.15748031496063	0.145520265960023	0.15748031496063	0.145110656269429	0.15748031496063	0.151312338046135
0.173228346456693	0.156394235434271	0.173228346456693	0.164089677745325	0.173228346456693	0.158453834691321
0.188976377952756	0.188460765851207	0.188976377952756	0.213026519647938	0.188976377952756	0.189870098761796
0.204724409448819	0.238061775549345	0.204724409448819	0.261142589448914	0.204724409448819	0.249127136528338
0.220472440944882	0.259435661011678	0.220472440944882	0.284550205917045	0.220472440944882	0.277329898811618
0.236220472440945	0.273110717881074	0.236220472440945	0.316895029132166	0.236220472440945	0.29380560683474
0.251968503937008	0.308263403977031	0.251968503937008	0.371945793540677	0.251968503937008	0.329346721369631
0.267716535433071	0.329275711245818	0.267716535433071	0.406808091354818	0.267716535433071	0.34538663346559
0.283464566929134	0.383541037103207	0.283464566929134	0.455524725452726	0.283464566929134	0.409228407395726
0.299212598425197	0.39257000205425	0.299212598425197	0.459449957508812	0.299212598425197	0.414500833007953
0.31496062992126	0.4969273062774	0.31496062992126	0.477637808048205	0.31496062992126	0.443998438338961
0.330708661417323	0.493948715120126	0.330708661417323	0.536401109361942	0.330708661417323	0.475385621863552
0.346456692913386	0.549512023451477	0.346456692913386	0.554181075229456	0.346456692913386	0.537380949730387
0.362204724409449	0.599200135596809	0.362204724409449	0.605327053152009	0.362204724409449	0.58508797242349
0.377952755905512	0.588526173696314	0.377952755905512	0.629358256342975	0.377952755905512	0.583610448912739
0.393700787401575	0.588547974110048	0.393700787401575	0.594470425004651	0.393700787401575	0.562310634777455
0.409448818897638	0.594787891316855	0.409448818897638	0.602400578273489	0.409448818897638	0.559370083984058
0.425196850393701	0.61162752535972	0.425196850393701	0.57967816872681	0.425196850393701	0.551622151120118
0.440944881889764	0.596769385671852	0.440944881889764	0.600711432662579	0.440944881889764	0.537150318133268
0.456692913385827	0.672073783612935	0.456692913385827	0.650049926608114	0.456692913385827	0.60991960162368
0.47244094488189	0.527797935605189	0.47244094488189	0.50637620567866	0.47244094488189	0.435939908615979
0.488188976377953	0.54468394996368	0.488188976377953	0.500820756449437	0.488188976377953	0.49048970982395
0.503937007874016	0.619986858294898	0.503937007874016	0.55815531627774	0.503937007874016	0.511262084786539
0.519685039370079	0.506757033082225	0.519685039370079	0.482490104753437	0.519685039370079	0.465832378127372
0.535433070866142	0.44600380622893	0.535433070866142	0.420335239617981	0.535433070866142	0.410336011220253
0.551181102362205	0.432852643771431	0.551181102362205	0.414128149006259	0.551181102362205	0.388491952583207
0.566929133858268	0.42217956386192	0.566929133858268	0.374832435258232	0.566929133858268	0.377060951745567
0.582677165354331	0.398498022888146	0.582677165354331	0.314751917724154	0.582677165354331	0.350904319746116
0.598425196850394	0.364766496891893	0.598425196850394	0.290489769390747	0.598425196850394	0.29997133354988
0.614173228346457	0.321411910100528	0.614173228346457	0.259062432777004	0.614173228346457	0.265459454173641
0.62992125984252	0.277183001528713	0.62992125984252	0.234552154592608	0.62992125984252	0.234932094259551
0.645669291338583	0.256816382397803	0.645669291338583	0.202583498816756	0.645669291338583	0.225778475333124
0.661417322834646	0.188257196912803	0.661417322834646	0.174613273428709	0.661417322834646	0.177338146925728
0.677165354330709	0.177190548364135	0.677165354330709	0.153907476657002	0.677165354330709	0.162067928121456
0.692913385826772	0.128906120273705	0.692913385826772	0.128660573203894	0.692913385826772	0.133418207133611
0.708661417322835	0.104104806245955	0.708661417322835	0.108978725631961	0.708661417322835	0.112291717617734
0.724409448818898	0.0788474378271877	0.724409448818898	0.0949681106898397	0.724409448818898	0.105712068695201
0.740157480314961	0.059280152476465	0.740157480314961	0.0817295820653818	0.740157480314961	0.084810666432683
0.755905511811024	0.0470862427912156	0.755905511811024	0.0672942815705744	0.755905511811024	0.0676789333811218
0.771653543307087	0.0374608960682346	0.771653543307087	0.0534691453058648	0.771653543307087	0.0537927208163723
0.78740157480315	0.0304944314436065	0.78740157480315	0.0417568099429174	0.78740157480315	0.0419011351300903
0.803149606299213	NaN	0.803149606299213	0.0327668541570505	0.803149606299213	0.0341896640776246
0.818897637795276	NaN	0.818897637795276	0.0250818947857275	0.818897637795276	0.025337474354897
0.834645669291339	NaN	0.834645669291339	0.0206786927009744	0.834645669291339	0.0208723328352634
0.850393700787402	NaN	0.850393700787402	0.0158687592785079	0.850393700787402	0.0156646881427731
0.866141732283465	NaN	0.866141732283465	0.0123435287504711	0.866141732283465	0.0125169535691098
0.881889763779528	NaN	0.881889763779528	0.00994881688436887	0.881889763779528	0.00976613318713975
0.897637795275591	NaN	0.897637795275591	0.00775503700972925	0.897637795275591	0.00714143109348768
0.913385826771654	NaN	0.913385826771654	0.00552206458382133	0.913385826771654	0.00402548523845086
0.929133858267717	NaN	0.929133858267717	0.00420851771947472	0.929133858267717	0.00278949884687083
0.94488188976378	NaN	0.94488188976378	0.00345724742631112	0.94488188976378	0.00253500219963941
0.960629921259842	NaN	0.960629921259842	0.00302006200549897	0.960629921259842	0.00223834442011179
0.976377952755906	NaN	0.976377952755906	0.00295685147923518	0.976377952755906	0.00206538462085809
0.992125984251969	NaN	0.992125984251969	0.00282990966193358	0.992125984251969	0.00185992635338581
1.00787401574803	NaN	1.00787401574803	0.00276710413706346	1.00787401574803	0.00162411832804754
1.02362204724409	NaN	1.02362204724409	0.00262402437273734	1.02362204724409	0.00157004706860539
1.03937007874016	NaN	1.03937007874016	0.00248161483217108	1.03937007874016	0.00148306120027654
1.05511811023622	NaN	1.05511811023622	0.0024203074345728	1.05511811023622	0.00150349577216199
1.07086614173228	NaN	1.07086614173228	0.00226058633705548	1.07086614173228	0.0014248527602579
1.08661417322835	NaN	1.08661417322835	0.00210741603647455	1.08661417322835	0.0011764445859835
1.10236220472441	NaN	1.10236220472441	0.00198196541993785	1.10236220472441	0.00107746206673679
1.11811023622047	NaN	1.11811023622047	0.0019054139035828	1.11811023622047	0.00133158601137749
1.13385826771654	NaN	1.13385826771654	0.00183383606073244	1.13385826771654	0.00115908531740455
1.1496062992126	NaN	1.1496062992126	0.0019225795955825	1.1496062992126	0.00119714809024245
1.16535433070866	NaN	1.16535433070866	0.00198315808412588	1.16535433070866	0.00117334807645994
1.18110236220472	NaN	1.18110236220472	0.00190295875251539	1.18110236220472	0.00115717287895966
1.19685039370079	NaN	1.19685039370079	0.00196798755506901	1.19685039370079	NaN
1.21259842519685	NaN	1.21259842519685	0.00200137841196149	1.21259842519685	NaN
1.22834645669291	NaN	1.22834645669291	0.00181602302467372	1.22834645669291	NaN
1.24409448818898	NaN	1.24409448818898	0.00178121188276755	1.24409448818898	NaN
1.25984251968504	NaN	1.25984251968504	0.00185421888384526	1.25984251968504	NaN
1.2755905511811	NaN	1.2755905511811	0.00196767166132477	1.2755905511811	NaN
1.29133858267717	NaN	1.29133858267717	0.00200012319542915	1.29133858267717	NaN
1.30708661417323	NaN	1.30708661417323	0.0019975470686515	1.30708661417323	NaN
1.32283464566929	NaN	1.32283464566929	0.00205739931119843	1.32283464566929	NaN
1.33858267716535	NaN	1.33858267716535	0.00221661682488049	1.33858267716535	NaN
1.35433070866142	NaN	1.35433070866142	0.0020807582955933	1.35433070866142	NaN
1.37007874015748	NaN	1.37007874015748	0.00211622289936867	1.37007874015748	NaN
1.38582677165354	NaN	1.38582677165354	0.00231472379194004	1.38582677165354	NaN
1.40157480314961	NaN	1.40157480314961	0.00227674514089368	1.40157480314961	NaN
1.41732283464567	NaN	1.41732283464567	0.00228647393251973	1.41732283464567	NaN
1.43307086614173	NaN	1.43307086614173	0.00227195622360417	1.43307086614173	NaN
1.4488188976378	NaN	1.4488188976378	0.00226514497691945	1.4488188976378	NaN
1.46456692913386	NaN	1.46456692913386	0.00237936433818638	1.46456692913386	NaN
1.48031496062992	NaN	1.48031496062992	0.00227739348855096	1.48031496062992	NaN
1.49606299212598	NaN	1.49606299212598	0.00216684336165284	1.49606299212598	NaN
1.51181102362205	NaN	1.51181102362205	0.00200665276408985	1.51181102362205	NaN
1.52755905511811	NaN	1.52755905511811	0.00194331608261537	1.52755905511811	NaN
1.54330708661417	NaN	1.54330708661417	0.00187471379755684	1.54330708661417	NaN
1.55905511811024	NaN	1.55905511811024	0.00180697931991976	1.55905511811024	NaN
1.5748031496063	NaN	1.5748031496063	0.00167351599824233	1.5748031496063	NaN
1.59055118110236	NaN	1.59055118110236	0.00171990836156597	1.59055118110236	NaN
1.60629921259843	NaN	1.60629921259843	NaN	1.60629921259843	NaN
1.62204724409449	NaN	1.62204724409449	NaN	1.62204724409449	NaN
1.63779527559055	NaN	1.63779527559055	NaN	1.63779527559055	NaN
1.65354330708661	NaN	1.65354330708661	NaN	1.65354330708661	NaN
1.66929133858268	NaN	1.66929133858268	NaN	1.66929133858268	NaN
1.68503937007874	NaN	1.68503937007874	NaN	1.68503937007874	NaN
1.7007874015748	NaN	1.7007874015748	NaN	1.7007874015748	NaN
1.71653543307087	NaN	1.71653543307087	NaN	1.71653543307087	NaN
1.73228346456693	NaN	1.73228346456693	NaN	1.73228346456693	NaN
1.74803149606299	NaN	1.74803149606299	NaN	1.74803149606299	NaN
1.76377952755906	NaN	1.76377952755906	NaN	1.76377952755906	NaN
1.77952755905512	NaN	1.77952755905512	NaN	1.77952755905512	NaN
1.79527559055118	NaN	1.79527559055118	NaN	1.79527559055118	NaN
1.81102362204724	NaN	1.81102362204724	NaN	1.81102362204724	NaN
1.82677165354331	NaN	1.82677165354331	NaN	1.82677165354331	NaN
1.84251968503937	NaN	1.84251968503937	NaN	1.84251968503937	NaN
1.85826771653543	NaN	1.85826771653543	NaN	1.85826771653543	NaN
1.8740157480315	NaN	1.8740157480315	NaN	1.8740157480315	NaN
1.88976377952756	NaN	1.88976377952756	NaN	1.88976377952756	NaN
1.90551181102362	NaN	1.90551181102362	NaN	1.90551181102362	NaN
1.92125984251968	NaN	1.92125984251968	NaN	1.92125984251968	NaN
1.93700787401575	NaN	1.93700787401575	NaN	1.93700787401575	NaN
1.95275590551181	NaN	1.95275590551181	NaN	1.95275590551181	NaN
1.96850393700787	NaN	1.96850393700787	NaN	1.96850393700787	NaN
1.98425196850394	NaN	1.98425196850394	NaN	1.98425196850394	NaN
2	NaN	2	NaN	2	NaN
