# Supplementary material for: 1024-pixel image matrix for chest CT – Impact on image quality of bronchial structures in phantoms and patients
Source: PLoS One. 2020 Jun 16;15(6):e0234644. doi: 10.1371/journal.pone.0234644 (PMC7297335; doi:10.1371/journal.pone.0234644)
Supplement: S2 File — (XLSX) [file pone.0234644.s002.xlsx]

## Sheet: Sheet1
Phantom Size	Matrix	Pixel_size_mm	Recon_Kernel	ref_mA	FoV	Sharpness_CT_number_pixel_1	Sharpness_CT_number_mm_1	Sharpness_CT_number_pixel_2	Sharpness_CT_number_mm_2	Sharpness_CT_number_pixel_3	Sharpness_CT_number_mm_3	Sharpness_CT_number_pixel_4	Sharpness_CT_number_mm_4	Sharpness_CT_number_pixel_avg	Sharpness_CT_number_mm_avg
M	1024	0.3086	BI64	80	316	610.998	1979.9	634.101	2054.77	735.851	2384.48	832.744	2698.46	703.424	2279.4
M	768	0.4115	BI64	80	316	708.547	1721.87	816.027	1983.06	716.342	1740.81	822.935	1999.84	765.963	1861.39
M	512	0.6172	BI64	80	316	832.421	1348.71	856.84	1388.27	668.629	1083.33	829.216	1343.51	796.776	1290.95
M	1024	0.3086	BI64	100	316	718.345	2327.76	643.633	2085.65	727.287	2356.73	690.576	2237.77	694.96	2251.98
M	768	0.4115	BI64	100	316	687.749	1671.32	711.701	1729.53	837.688	2035.7	629.844	1530.61	716.746	1741.79
M	512	0.6172	BI64	100	316	934.41	1513.95	814.16	1319.12	734.049	1189.32	644.736	1044.61	781.839	1266.75
L	1024	0.4072	BI64	80	316	809.635	1988.3	773.37	1899.24	868.936	2133.93	816.963	2006.3	817.226	2006.94
L	768	0.543	BI64	80	316	858.209	1580.5	874.355	1610.23	866.301	1595.4	892.905	1644.39	872.943	1607.63
L	512	0.8145	BI64	80	316	1012.97	1243.68	968.81	1189.45	987.496	1212.4	985.136	1209.5	988.604	1213.76
L	1024	0.4072	BI64	100	316	955.608	2346.78	788.503	1936.4	859.138	2109.87	854.663	2098.88	864.478	2122.98
L	768	0.543	BI64	100	316	937.332	1726.21	919.063	1692.57	932.703	1717.68	912.33	1680.17	925.357	1704.16
L	512	0.8145	BI64	100	316	1023.42	1256.5	1103.9	1355.31	962.844	1182.13	1050.29	1289.5	1035.11	1270.86
