# Supplementary material for: 1024-pixel image matrix for chest CT – Impact on image quality of bronchial structures in phantoms and patients
Source: PLoS One. 2020 Jun 16;15(6):e0234644. doi: 10.1371/journal.pone.0234644 (PMC7297335; doi:10.1371/journal.pone.0234644)
Supplement: S3 File — (XLSX) [file pone.0234644.s003.xlsx]

## Sheet: Visible Bronchi, Subj IQ, Noise
Patient_number	Precision_Matrix	Br_RUL_Rater1	Br_RUL_Rater2	Br_ML_Rater1	Br_ML_Rater2	Br_RLL_Rater1	Br_RLL_Rater2	Br_Sharpness_Rater1	Br_Sharpness_Rater2	Sub_Noise_Rater1	Sub_Noise_Rater2	BQ_Rater1	BQ_Rater2	Obj_Noise_Rater1	Obj_Noise_Rater2
1	0	5	5	5	4	5	5	4	2	3	3	4	3	50	50
2	1	5	6	5	8	5	5	4	3	3	4	4	4	59	64
3	0	5	4	4	4	5	4	3	3	3	3	3	3	70	55
4	1	5	4	5	5	5	4	3	3	3	3	4	3	78	72
5	0	NA	5	5	NA	5	4	3	3	3	3	4	3	79	54
6	1	NA	6	5	NA	5	4	3	2	3	3	4	3	77	89
7	0	5	7	5	6	6	6	4	4	3	4	4	4	69	76
8	1	5	6	5	6	5	5	4	3	3	3	4	3	83	82
9	0	5	6	4	6	6	6	4	5	3	5	4	5	66	75
10	1	5	6	5	6	6	6	4	4	3	4	4	4	75	74
11	0	5	5	5	4	6	4	3	2	3	2	4	3	74	74
12	1	6	5	5	4	6	5	4	2	3	2	4	3	95	87
13	0	6	6	4	6	6	5	2	4	3	4	4	4	65	64
14	1	6	6	5	6	6	5	4	3	3	3	4	4	66	69
15	0	5	5	5	6	6	5	2	3	3	3	4	4	56	56
16	1	5	5	5	4	6	5	4	3	3	3	4	4	65	74
17	0	6	4	5	4	6	6	3	3	3	3	4	3	77	65
18	1	6	5	5	5	6	4	3	2	3	2	4	3	80	76
19	0	6	5	NA	3	6	4	3	2	4	2	4	3	71	66
20	1	6	6	NA	5	6	5	4	2	3	3	4	3	86	73
21	0	5	5	NA	5	5	5	3	2	4	3	4	3	76	77
22	1	5	5	NA	5	5	5	4	2	3	3	4	3	86	89
23	0	5	5	5	6	6	5	3	3	3	3	4	3	60	59
24	1	6	6	5	6	6	6	4	4	3	4	4	4	71	65
25	0	5	6	5	6	5	5	2	4	3	4	4	4	53	51
26	1	5	5	5	5	5	4	3	3	3	3	4	4	69	64
27	0	4	4	5	4	4	5	2	1	3	3	3	2	91	90
28	1	5	4	5	4	4	6	3	1	3	2	4	2	92	103
29	0	5	5	5	4	6	5	3	2	3	3	4	3	67	68
30	1	5	5	5	5	6	5	4	3	3	4	4	4	85	54
31	0	6	5	5	6	6	5	2	3	3	3	4	3	78	63
32	1	5	4	5	6	6	5	4	3	3	3	4	3	78	83
33	0	5	5	5	4	6	5	2	3	3	3	4	3	80	78
34	1	5	5	5	4	6	5	3	3	3	3	4	3	96	92
35	0	5	5	5	4	6	5	3	3	3	3	4	3	57	61
36	1	5	4	5	4	6	4	3	2	3	2	4	2	78	81
37	0	5	6	5	5	5	6	3	4	4	4	4	4	47	49
38	1	5	6	5	5	5	6	3	4	3	4	4	4	47	55
39	0	5	6	5	5	6	6	3	4	4	4	4	4	65	56
40	1	5	5	5	5	6	5	4	3	3	3	4	3	76	74
41	0	5	5	5	6	6	5	3	3	3	3	4	3	62	61
42	1	5	5	5	6	6	5	4	4	3	3	4	4	84	76
43	0	5	5	5	6	6	5	3	4	3	3	4	4	65	57
44	1	5	6	5	4	6	5	4	4	3	3	4	4	87	87
45	0	5	6	5	5	7	5	3	4	3	3	4	4	58	60
46	1	5	6	5	5	7	5	4	4	3	3	4	4	54	64
47	0	4	4	5	6	6	5	3	3	3	3	4	3	86	101
48	1	4	4	5	6	6	5	4	3	3	3	4	3	98	99
49	0	5	4	5	4	6	4	3	3	3	3	4	3	74	72
50	1	5	4	5	4	6	4	3	3	3	3	4	3	88	82
51	0	5	4	4	4	5	4	3	2	4	3	4	3	71	73
52	1	5	5	4	4	5	4	4	3	3	3	4	3	96	66
53	0	5	4	5	5	7	4	4	3	3	3	4	3	89	83
54	1	5	5	5	4	7	4	4	3	3	2	4	3	92	92
55	0	5	4	5	5	6	5	3	2	3	3	4	3	63	76
56	1	5	4	5	5	6	5	4	3	3	3	4	3	88	87
57	0	5	5	5	5	7	5	3	3	3	3	4	4	75	67
58	1	5	6	5	5	7	6	4	4	3	3	4	4	94	87
59	0	4	6	4	5	7	6	3	4	3	3	4	4	63	59
60	1	5	6	4	6	7	6	4	4	3	3	4	4	68	70
61	0	5	6	5	6	6	6	3	4	3	3	4	4	69	67
62	1	5	5	5	6	6	5	4	3	3	3	4	3	82	87
63	0	5	4	4	4	6	4	2	3	3	3	3	3	76	77
64	1	5	5	5	5	6	5	3	3	2	3	3	3	85	85
65	0	5	4	4	5	6	5	3	3	3	3	4	4	66	68
66	1	5	4	4	5	6	5	4	3	3	3	4	4	77	55
67	0	NA	NA	NA	NA	6	4	3	3	3	3	4	4	61	52
68	1	NA	NA	NA	NA	6	6	4	3	3	3	4	4	83	63
69	0	5	5	4	5	7	4	3	3	3	3	4	4	54	67
70	1	5	5	4	4	7	4	4	3	3	3	4	4	69	65
71	0	4	5	5	5	6	5	3	3	3	3	4	4	66	65
72	1	5	6	5	5	6	5	4	4	3	3	4	4	70	72
73	0	5	4	4	5	6	5	3	3	3	3	4	3	68	52
74	1	5	5	4	5	6	5	4	4	3	3	4	4	57	64
75	0	5	5	5	5	7	5	4	4	3	3	4	4	63	58
76	1	5	5	5	5	7	5	5	4	3	3	4	4	63	62
77	0	6	6	5	6	8	5	3	4	4	3	4	4	61	73
78	1	5	6	5	6	6	6	4	4	4	3	4	5	71	87
79	0	6	5	5	6	6	4	3	4	4	3	4	3	59	74
80	1	6	5	5	6	6	5	4	4	3	4	3	4	62	77
81	0	6	5	5	5	6	5	3	3	3	4	4	4	81	62
82	1	5	6	6	5	7	5	4	4	3	4	4	4	90	79
83	0	6	5	6	5	6	5	3	4	3	4	4	4	65	76
84	1	7	6	6	6	6	6	4	4	3	4	3	4	99	83
85	0	5	5	5	6	7	6	3	4	3	4	4	4	57	52
86	1	5	5	5	6	7	5	4	4	3	3	4	4	59	60
87	0	5	5	5	6	7	6	3	4	3	3	4	4	70	71
88	1	7	5	6	6	8	6	4	4	3	3	4	4	85	93
89	0	5	5	4	4	6	4	3	3	3	3	4	3	90	88
90	1	5	5	5	4	6	4	3	3	3	2	3	3	101	101
91	0	5	4	NA	4	4	4	3	2	3	2	4	2	80	95
92	1	5	4	NA	4	4	4	4	3	3	2	3	3	88	85
93	0	5	3	4	3	4	3	3	2	3	3	3	2	74	66
94	1	5	3	4	3	4	3	3	2	3	2	3	2	91	66
95	0	5	5	5	4	7	4	3	3	4	3	4	3	81	62
96	1	5	5	5	4	7	5	4	4	3	4	4	4	88	70
97	0	5	4	5	4	7	4	3	3	3	3	4	3	73	82
98	1	5	4	5	4	7	5	4	3	3	3	4	4	100	80
99	0	5	5	5	4	7	4	3	3	4	3	4	4	78	84
100	1	5	5	5	5	7	5	4	3	3	3	4	4	85	91
101	0	6	5	7	6	7	5	3	3	4	4	4	4	72	66
102	1	6	6	7	5	7	5	3	4	4	3	4	3	72	83
103	0	6	4	5	5	8	5	3	4	4	4	4	4	77	68
104	1	6	4	5	5	8	5	4	4	3	4	4	4	88	78
105	0	6	4	6	4	8	4	3	3	4	3	4	3	65	64
106	1	7	4	6	4	8	4	4	3	3	3	4	3	79	76
107	0	5	NA	NA	NA	NA	5	3	3	4	3	4	3	80	86
108	1	5	NA	NA	NA	NA	5	3	4	3	3	3	3	90	99
109	0	5	4	5	3	8	3	3	3	3	3	3	3	75	62
110	1	5	4	5	4	8	4	4	3	3	3	3	3	80	67
111	0	NA	5	5	NA	8	6	3	4	4	4	4	4	64	67
112	1	NA	NA	5	4	8	4	4	4	3	4	4	4	84	79
113	0	6	4	NA	4	6	4	3	3	4	4	4	4	78	100
114	1	6	4	NA	5	6	4	4	3	3	3	4	4	89	88
115	0	5	4	4	4	8	4	3	3	3	4	3	4	57	55
116	1	5	4	4	4	9	4	4	3	3	4	3	4	67	67
117	0	5	4	4	4	7	4	3	3	4	4	4	4	65	66
118	1	5	5	4	5	7	5	4	4	3	3	4	4	80	74
119	0	6	4	5	5	5	5	3	4	4	4	4	4	64	69
120	1	6	5	5	5	5	6	4	4	3	3	4	4	74	74
121	0	NA	NA	5	4	6	4	3	3	4	3	4	3	57	66
122	1	NA	NA	5	4	6	4	4	4	3	3	4	4	67	80
123	0	4	5	4	5	9	4	3	3	4	4	4	4	63	70
124	1	4	5	4	4	9	5	4	4	3	4	4	4	72	78
125	0	5	5	NA	5	4	5	3	3	4	4	4	4	53	64
126	1	2	5	NA	NA	4	5	3	4	3	4	3	4	72	73
127	0	5	5	4	4	8	4	3	3	4	4	4	4	65	56
128	1	5	5	4	5	8	5	4	4	3	4	4	4	88	64
129	0	6	5	5	5	7	4	3	3	4	4	4	4	58	69
130	1	6	5	5	5	7	4	4	4	3	4	4	4	78	56
131	0	6	6	5	5	8	6	3	4	3	4	4	4	74	76
132	1	7	4	5	4	8	4	4	4	3	3	4	4	84	78
133	0	5	4	5	5	7	4	3	3	3	4	4	4	73	67
134	1	6	6	5	4	7	5	4	3	3	3	4	4	78	66
135	0	6	3	5	4	6	4	3	3	4	4	4	4	79	68
136	1	6	5	5	5	6	5	4	3	3	4	4	4	89	87
137	0	NA	NA	5	3	6	5	3	3	4	4	4	4	61	57
138	1	NA	NA	5	5	6	6	4	4	3	4	4	4	73	66
139	0	6	NA	5	4	NA	4	3	4	4	4	4	4	70	66
140	1	6	NA	5	NA	NA	5	4	4	3	4	4	4	74	74
141	0	5	4	5	4	7	4	3	3	3	3	4	4	61	64
142	1	5	6	5	6	8	5	4	4	3	4	4	4	74	66
143	0	NA	NA	5	4	6	4	3	3	3	3	3	3	78	76
144	1	NA	5	5	5	7	5	4	4	3	3	3	3	94	73
145	0	5	4	5	5	6	5	3	3	3	3	4	4	90	119
146	1	5	4	5	4	6	5	4	3	2	3	3	3	118	99
147	0	5	5	4	5	7	5	3	3	4	4	4	4	68	58
148	1	5	5	5	5	7	4	4	4	3	4	4	4	71	72
149	0	6	5	5	5	7	5	3	4	3	4	4	4	64	63
150	1	7	4	5	4	8	5	4	3	3	4	4	4	75	87
151	0	6	3	5	4	8	4	3	3	4	3	4	3	52	66
152	1	6	5	5	5	8	4	4	4	3	4	4	4	66	71
153	0	6	5	6	5	7	4	3	3	4	4	4	4	62	62
154	1	6	6	6	5	7	5	4	4	4	3	4	4	64	67
155	0	6	5	5	3	7	5	4	3	4	4	4	4	62	67
156	1	6	4	5	4	8	4	4	3	4	3	4	4	75	80
157	0	7	4	5	4	6	4	3	3	3	3	3	3	78	85
158	1	7	5	5	4	6	5	4	4	3	3	3	4	100	101
159	0	6	4	4	4	7	4	3	2	4	4	4	4	62	76
160	1	6	4	5	6	7	5	4	3	3	3	4	4	71	91
161	0	5	5	5	5	6	4	3	3	4	4	4	4	68	57
162	1	5	5	5	6	6	4	4	4	3	3	4	4	89	73
163	0	7	5	5	5	7	5	3	5	4	3	4	4	63	62
164	1	7	5	5	5	8	5	4	3	3	3	4	3	81	76
165	0	5	4	5	4	6	4	3	3	4	4	4	4	63	66
166	1	5	5	5	5	7	5	4	4	3	3	4	4	75	78
167	0	5	4	5	4	NA	4	3	3	4	4	4	4	63	72
168	1	5	5	6	4	NA	4	4	4	3	4	4	4	82	70
169	0	5	5	5	4	7	5	3	3	4	4	4	4	54	59
170	1	5	5	5	5	7	5	4	4	3	3	4	4	71	70
171	0	7	4	5	4	8	4	3	3	4	4	4	4	62	60
172	1	8	4	5	4	8	4	4	4	3	3	4	4	71	76
173	0	NA	NA	NA	4	7	4	3	3	4	3	3	4	76	64
174	1	NA	NA	NA	4	8	4	4	3	3	3	3	3	98	89
175	0	6	5	5	6	7	5	3	4	4	4	4	4	72	71
176	1	6	5	5	5	8	5	4	4	3	4	4	4	77	71
177	0	6	5	5	5	7	5	3	4	4	4	4	4	65	73
178	1	7	4	5	5	8	4	4	4	3	4	3	4	82	78
179	0	7	5	5	4	7	4	3	3	4	4	4	4	83	86
180	1	7	4	6	5	7	4	4	4	3	4	3	4	86	92
181	0	7	5	6	5	8	4	3	3	4	4	4	3	63	69
182	1	7	5	6	5	8	5	4	4	3	4	4	4	82	82
183	0	7	5	5	5	8	5	3	4	4	4	4	4	62	56
184	1	7	5	5	5	8	5	4	4	3	4	4	4	67	75
185	0	6	5	5	4	7	5	3	3	4	4	4	4	67	63
186	1	6	4	6	4	7	5	4	4	3	3	4	4	74	75
187	0	6	4	5	5	8	5	3	3	4	3	4	4	68	73
188	1	6	4	5	4	8	4	4	3	3	3	4	3	93	84
189	0	6	5	5	5	7	5	3	3	4	3	4	4	67	65
190	1	7	5	5	5	8	5	4	4	3	3	4	4	68	78
191	0	4	4	5	4	7	4	2	2	3	3	3	3	74	81
192	1	5	4	5	4	7	4	3	3	2	3	2	3	96	99
193	0	NA	NA	4	3	6	4	3	3	4	4	4	4	70	68
194	1	NA	NA	6	5	6	6	4	4	3	4	4	4	82	83
195	0	6	5	NA	2	9	4	3	4	4	4	4	4	65	80
196	1	6	5	NA	2	9	5	4	4	3	4	4	4	76	86
197	0	6	6	6	5	8	4	3	4	4	4	4	4	65	57
198	1	7	6	6	5	8	4	4	4	3	4	4	4	82	73
199	0	7	5	4	5	7	5	3	4	4	4	4	4	66	64
200	1	7	5	5	6	7	5	4	4	3	4	4	4	66	68

## Sheet: Legend
Column_name	Description	Comment
Br_RUL_Rater1	Number of high-order bronchi in the right upper lobe assessed by rater1	absolute number
Br_RUL_Rater2	Number of high-order bronchi in the right upper lobe assessed by rater2	absolute number
Br_ML_Rater1	Number of high-order bronchi in the middle lobe assessed by rater1	absolute number
Br_ML_Rater2	Number of high-order bronchi in the middle lobe assessed by rater2	absolute number
Br_RLL_Rater1	Number of high-order bronchi in the right lower lobe assessed by rater1	absolute number
Br_RLL_Rater2	Number of high-order bronchi in the right lower lobe assessed by rater2	absolute number
Br_Sharpness_Rater1	Subjective assessment of sharpness of the third- and fourth-order bronchi by rater 1	5-point scale
Br_Sharpness_Rater2	Subjective assessment of sharpness of the third- and fourth-order bronchi by rater 2	5-point scale
Sub_Noise_Rater1	Subjective assessment of image noise by rater 1	5-point scale. Note-higher values mean less noise
Sub_Noise_Rater2	Subjective assessment of image noise by rater 2	5-point scale. Note-higher values mean less noise
BQ_Rater1	Subjective assessment of bronchial image quality by rater 1	5-point scale
BQ_Rater2	Subjective assessment of bronchial image quality by rater 2	5-point scale
Obj_Noise_Rater1	Objective image noise measured by rater 1	absolute HU values
Obj_Noise_Rater2	Objective image noise measured by rater 1	absolute HU values
